# Supplementary material for: Mapping out Min protein patterns in fully confined fluidic chambers
Source: eLife. 2016 Nov 25;5:e19271. doi: 10.7554/eLife.19271 (PMC5217063; doi:10.7554/eLife.19271)
Supplement: Supplementary file 2. — Movie corresponds to Supplementary file 1. Fluorescence signal represents MinD oscillations. DOI: http://dx.doi.org/10.7554/eLife.19271.021 [file elife-19271-supp2.zip]

Archive with 1 entries (1 files):
- Supplementary_file_2.avi
